# Supplementary material for: The causal relationship between gastro-oesophageal reflux disease and idiopathic pulmonary fibrosis: a bidirectional two-sample Mendelian randomisation study
Source: Eur Respir J. 2023 May 25;61(5):2201585. doi: 10.1183/13993003.01585-2022 (PMC10209472; doi:10.1183/13993003.01585-2022)
Supplement: Supplementary file 1 [file ERJ-01585-2022.Tables.xlsx]

## Sheet: Table S1
Supplementary Table S1. Genetic G-X and G-Y data for the MR on the effect of GERD on IPF. SNPs missing in the IPF dataset (reported in red) were replaced by proxies when possible (details in Notes on proxies). Average F statistics: 28; CHR = chromosome; EA = effect allele; EAF = effect allele frequency; F = F-statistic; Beta_X = genetic effect on GERD; SE_X = standard error of Beta_X; p_X = p-val…
SNP	CHR	POSITION	GENE	EA	EAF	F	Beta_X	SE_X	p_X	Beta_y	SE_Y	p_Y	Notes on proxies
rs2815749	1	72814783	NEGR1	G	0.8	42.25	0.026	0.004	7.4e-12	0.0261	0.0350948	0.457058
rs7541875	1	190957589		G	0.43	36	0.018	0.003	2.18e-09	0.0235	0.0275067	0.392919
rs7527682	1	189172684		A	0.46	18.7778	0.013	0.003	1.83e-05	-0.0299	0.0272959	0.273341
rs3766823	1	32197257	COL16A1	A	0.17	16	0.016	0.004	2.3e-05	-0.0282	0.0362541	0.436661
rs1937450	1	66478840	PDE4B	G	0.54	16	0.012	0.003	8.71e-05	0.0595	0.0274013	0.0298989
rs4851239	2	100489966	LYG1,AFF3	C	0.62	36	0.018	0.003	4.85e-09	0.0109	0.0278229	0.695233
rs1596747	2	193802478		G	0.49	28.4444	0.016	0.003	1.71e-08	0.0004	0.0270852	0.988217
rs7600261	2	212622818	ERBB4	T	0.31	28.4444	0.016	0.003	5.64e-07	-0.0232	0.0298253	0.43665
rs1011407	2	60665768	BCL11A	A	0.88	14.44	0.019	0.005	4.97e-05	0.1453	0.0427882	0.000684301
rs6441814	3	44049114		G	0.53	32.1111	0.017	0.003	3.22e-09	0.0213	0.0271906	0.433416
rs13107325	4	103188709	SLC39A8	T	0.07	81	0.045	0.005	6.45e-17	0.0105	0.0513248	0.837901
rs920559	4	102218715	FLJ20021	G	0.15	39.0625	0.025	0.004	1.24e-09	0.0501	0.0376241	0.182994
rs2164300	4	67813017		C	0.48	16	0.012	0.003	2.7e-05	-0.0516	0.0271906	0.0577333
rs1510719	4	140938116	MAML3	T	0.62	16	0.012	0.003	6.89e-05	-0.008	0.0281391	0.776179
rs7675588	4	80734978	PCAT4	C	0.21	12.25	0.014	0.004	7.96e-05	0.0215	0.0331978	0.517222
rs11953061	5	12014425		C	0.34	29.1512	0.0278274	0.005154	6.72991e-08	-0.0107	0.0289822	0.711984	rs11953061 replaced by rs11241567 (LD r2=1).
rs329122	5	133864599	JADE2	G	0.58	13.4444	0.011	0.003	0.000283336	0.0036	0.0275067	0.895873
rs9373363	6	14315043	HIVEP2	A	0.75	49	0.021	0.003	5.42e-10	-0.0443	0.0316169	0.16117
rs205262	6	34563164	UHRF1BP1	G	0.27	44.4444	0.02	0.003	1.36e-09	0.0426	0.0304576	0.161914
rs9372625	6	98344031		G	0.62	32.1111	0.017	0.003	2.33e-08	-0.0234	0.0280337	0.403881
rs2145318	6	2649663	HMGN4,BTN2A1,BTN2A2,BTN1A1,BTN3A3	A	0.49	28.4444	0.016	0.003	3.31e-08	-0.0291	0.0295091	0.324067
rs4713692	6	33807638	MLN	C	0.63	21.7778	0.014	0.003	4.37e-06	-0.0294	0.0283498	0.299716
rs6939294	6	16950631		C	0.77	25	0.015	0.003	1.2e-05	-0.0156	0.0344624	0.650789
rs2396133	7	10919767		G	0.48	49	0.021	0.003	1.95e-12	0.0411	0.0271906	0.130647
rs11762636	7	2061111	FTSJ2,MAD1L1	C	0.82	36	0.024	0.004	5.3e-11	0.0038	0.0344624	0.912199
rs2106353	7	126506598	GRM8	G	0.23	39.2352	0.0358916	0.00573	3.79755e-10	0.0277	0.0325654	0.394994	rs2106353 replaced by rs2283076 (LD r2=0.9).
rs215614	7	32347335	PDE1C	G	0.37	21.7778	0.014	0.003	2.17e-06	0.0168	0.0280337	0.548987
rs2043539	7	12253880	TMEM106B	A	0.42	16	0.012	0.003	3.87e-05	-0.0118	0.0276121	0.669125
rs10242223	7	3521573	SDK1	A	0.33	18.7778	0.013	0.003	4.01e-05	0.0226	0.0289822	0.435515
rs2396766	7	11431871	FOXP2	A	0.47	13.4444	0.011	0.003	0.0001771	-0.0116	0.0274013	0.672049
rs3863241	8	73890335	TERF1	T	0.53	13.4444	0.011	0.003	0.000167602	0.0373	0.0274013	0.173435
rs3793577	9	23737627	ELAVL2	G	0.54	18.0625	0.017	0.004	1e-05	-0.0095	0.0270852	0.725779
rs12357321	10	21790476	NEBL	A	0.31	25	0.015	0.003	1.83e-06	-0.009	0.0292984	0.758703
rs1021363	10	106610839	SORCS3	A	0.36	21.7778	0.014	0.003	3.34e-06	0.0158	0.030563	0.605181
rs761777	10	13493875	KNDC1	A	0.75	21.7778	0.014	0.003	3.34e-06	-0.0083	0.0308792	0.788092
rs7942368	11	76465362	TSKU	C	0.79	33.0625	0.023	0.004	7.14e-11	-0.0197	0.0327762	0.54781
rs10837002	11	38565727	NA	G	0.35	25	0.015	0.003	6.85e-07	0.0055	0.0285606	0.847294
rs2734839	11	113286490	TTC12,ANKK1	C	0.39	18.7778	0.013	0.003	1.68e-05	-0.0029	0.0279283	0.917298
rs10789931	11	112842773	NCAM1	T	0.12	12.96	0.018	0.005	0.000122123	0.0003	0.0420505	0.994308
rs1479405	12	15387519	RERG	T	0.32	36	0.018	0.003	3.16e-09	0.0469	0.0289822	0.105612
rs324769	12	83969240	NA	C	0.55	25	0.015	0.003	3.75e-07	-0.0012	0.0275067	0.965203
rs1716171	12	123716376	MPHOS,PH9,C12orf65	T	0.79	14.0625	0.015	0.004	1.78e-05	0.0713	0.0331978	0.0317349
rs773109	12	56374695	CDK2,SUOX,ERBB3,RAB5B	G	0.66	16	0.012	0.003	0.00011165	0.0147	0.029193	0.61458
rs9517313	13	99105892	STK24,FARP1	C	0.38	28.4444	0.016	0.003	9.77e-08	-0.0256	0.0304576	0.400622
rs9540720	13	6692275	PCDH9	G	0.48	25	0.015	0.003	3.32e-07	-0.0033	0.0295091	0.910958
rs942065	14	94032065	UNC79,COX8C	A	0.63	36	0.018	0.003	5.83e-09	0.0572	0.0308792	0.0639713
rs957345	14	75276079	YLPM1,PROX2,EIF2B2	G	0.54	21.7778	0.014	0.003	1.43e-06	0.0318	0.0271906	0.242193
rs9940128	16	53800754	FTO	A	0.42	18.7778	0.013	0.003	2.06e-05	-0.0187	0.0274013	0.494955
rs7206608	16	82872628	CDH13	G	0.32	18.7778	0.013	0.003	2.61e-05	0.0284	0.0292984	0.332377
rs12598916	16	60658751	NA	C	0.73	18.7778	0.013	0.003	6.47e-05	-0.0004	0.0304576	0.989522
rs12453010	17	50316131	CA10	T	0.39	53.7778	0.022	0.003	1.01e-13	0.0475	0.0302469	0.11632
rs12967855	18	35138245	CELF4	A	0.33	58.7778	0.023	0.003	1.36e-13	0.0418	0.0287714	0.146271
rs1431196	18	5083212	DCC	G	0.43	21.7778	0.014	0.003	1.18e-06	-0.0024	0.0272959	0.929936
rs7241572	18	77580712	KCNG2	A	0.21	12.25	0.014	0.004	0.000172186	-0.0036	0.0342517	0.916293
rs9636202	19	18449238	PGPEP1	G	0.73	75.1111	0.026	0.003	1.04e-14	-0.0049	0.0311954	0.875186
rs2023878	19	18834124	C19orf60,CRTC1	C	0.81	39.0625	0.025	0.004	2.99e-11	0.0234	0.034884	0.502351
rs1883842	20	41223062	PTPRT	G	0.28	44.4444	0.02	0.003	1.11e-09	0.0123	0.0304576	0.686331
rs2838771	21	46501576	ADARB1	G	0.35	21.7778	0.014	0.003	3.32e-06	-0.0189	0.0287714	0.511244
rs9615905	22	48875699	FAM19A5	T	0.46	21.7778	0.014	0.003	4.67e-06	-0.0076	0.0271906	0.779854

## Sheet: Table S2
Supplementary Table S2. Genetic G-X and G-Y data for the MR on the effect of IPF on GERD. SNPs missing in the GERD dataset (reported in red) were replaced by proxies when possible (details in Notes on proxies). Average F statistics: 155; CHR = chromosome; EA = effect allele; EAF = effect allele frequency; F = F-statistic; Beta_X = genetic effect on IPF; SE_X = standard error of Beta_X; p_X = p-va…
SNP	CHR	POSITION	GENE	EA	EAF	F	Beta_X	SE_X	p_X	Beta_Y	SE_Y	p_Y	Notes on proxies
rs2292181	3	44903349	KIF15	C	0.052	52.5681	0.4195	0.057859	4.16x10-13	0.000863839	0.011427	0.93974	rs2292181 replaced by rs2292180 (LD r2=1)
rs9860874	3	169486271	TERC	A	0.276	74.3656	0.2572	0.0298253	6.49×10−18	-0.0052182	0.00546515	0.339672
rs2609259	4	89839594	FAM13A	C	0.224	69.7218	0.264	0.0316169	6.83x10-17	-0.00146507	0.00589538	0.803739	rs2609259 replaced by rs2609258 (LD r2=1)
rs7725218	5	1282414	TERT	G	0.671	138.788	0.3464	0.0294037	4.90×10−32	-0.0026	0.0011	0.01467
rs2076295	6	7563232	DSP	G	0.467	214.41	0.3966	0.0270851	1.50×10−48	-0.000997808	0.00483789	0.836597
rs12537430	7	1868092	MAD1L1	G	0.625	59.3609	0.2371	0.0307738	1.31x10-14	0.000527697	0.00495152	0.915128	rs12537430 replaced by rs7799807 (LD r2=1)
rs2897075	7	99593346	ZKSCAN1	A	0.382	63.8187	0.2189	0.0274013	1.36x10-15	0.0136218	0.00493746	0.00580027	rs2897075 replaced by rs4727443 (LD r2=0.8)
rs10808505	8	120939436	DEPTOR	G	0.573	42.3817	0.1777	0.0272959	7.50x10-11	0.0140671	0.00485505	0.00376251	rs10808505 replaced by rs7814294 (LD r2=1)
rs79684490	8	111229861	10q25.1	A	0.046	30.3998	0.3347	0.0607044	3.52x10-8	0.0031	0.0024	0.2003
rs35705950	11	1241221	MUC5B	T	0.15	1720.69	1.6219	0.0390996	9.09×10−418	-0.0026	0.0016	0.1078
rs9577395	13	113536627	ATP11A	G	0.791	51.1476	0.2329	0.0325654	8.56x10-13	-9.73743e-05	0.00574582	0.986479	rs9577395 replaced by rs1278769 (LD r2=0.9)
rs2304645	15	40716654	IVD	T	0.526	77.3429	0.2382	0.0270852	1.43x10-18	-0.00551855	0.0048144	0.251688	rs2304645 replaced by rs11637756 (LD r2=1)
rs12912339	15	40926979	KNL1	A	0.159	50.8796	0.2586	0.0362541	9.82x10-13	-0.0202304	0.00667092	0.00242433	rs12912339 replaced by rs3092978 (LD r2=1)
rs11073517	15	86287910	AKAP13	T	0.327	36.7284	0.175	0.028876	1.36x10-9	-0.00276063	0.00512374	0.590031
rs74614704	16	162240	NPRL3	A	0.056	48.9941	0.4013	0.057332	2.57x10-12	-0.0014	0.0022	0.5094
rs2077551	17	44214888	17q21.31	T	0.807	86.6878	0.350657	0.037662	1.92x10-20	0.0034	0.0013	0.00923
rs12610495	19	4717672	DPP9	G	0.306	67.1041	0.2495	0.0304576	2.58x10-16	0.000442414	0.00525006	0.932843
rs112087793	20	62291969	STMN3	T	0.915	30.5462	0.2825	0.051114	3.26x10-08	0.00206712	0.00870036	0.812199	rs112087793 replaced by rs6010995 (LD r2=1)
rs41308092	20	62324391	RTEL1	T	0.021	35.1032	0.5576	0.094113	3.13x10-9	-0.0033	0.0036	0.3668

## Sheet: Table S3
Supplementary Table S3. Phenoscanner results for associations of the IPF instruments (IPF->GERD MR) with any trait. Potential confounders for the effect of GERD on IPF shown in bold.
SNP	Trait	Study	p-value
rs2815749	Childhood BMI	EGGC	1.56e-08
rs2815749	Body mass index in physically active males	GIANT	9.76e-07
rs2815749	Body mass index in physically active indivdiuals	GIANT	1.73e-07
rs2815749	Body mass index in physically active indivdiuals	GIANT	9.01e-08
rs2815749	Body mass index in females greater than 50 years of age	GIANT	4.5e-06
rs2815749	Body mass index in females less than or equal to 50 years of age	GIANT	1.9e-06
rs2815749	Body mass index in females	GIANT	1.42e-10
rs2815749	Body mass index in males greater than 50 years of age	GIANT	1.4e-08
rs2815749	Body mass index in males less than or equal to 50 years of age	GIANT	1.2e-08
rs2815749	Body mass index in males	GIANT	2e-10
rs2815749	Body mass index in males	GIANT	1.11e-16
rs2815749	Body mass index in male non-smokers	GIANT	2.99e-06
rs2815749	Body mass index in non-smokers	GIANT	1.81e-09
rs2815749	Body mass index in non-smokers	GIANT	1.27e-08
rs2815749	Body mass index in male smokers	GIANT	2.86e-06
rs2815749	Body mass index tails	GIANT	2e-06
rs2815749	Body mass index adjsuted for physical activity in males	GIANT	3.13e-08
rs2815749	Body mass index adjusted for physical activity	GIANT	1.78e-09
rs2815749	Body mass index adjusted for physical activity	GIANT	7.99e-10
rs2815749	Body mass index adjusted for smoking in males	GIANT	7.17e-11
rs2815749	Body mass index adjusted for smoking	GIANT	1.7e-12
rs2815749	Body mass index adjusted for smoking	GIANT	8.12e-12
rs2815749	Body mass index	Speliotes EK	7e-11
rs2815749	Body mass index	GIANT	4.5e-13
rs2815749	Body mass index	GIANT	2.68e-21
rs2815749	Body mass index	GIANT	2.36e-20
rs2815749	Hip circumference	GIANT	1.8e-07
rs2815749	Hip circumference	GIANT	7.7e-07
rs2815749	Obesity class 1	GIANT	1.5e-06
rs2815749	Obesity class 2	GIANT	2.7e-06
rs2815749	Overweight	GIANT	2.2e-06
rs2815749	Waist circumference in males	GIANT	1.2e-08
rs2815749	Waist circumference	GIANT	1.2e-11
rs2815749	Waist circumference	GIANT	3.9e-11
rs2815749	Waist hip ratio	GIANT	6e-06
rs2815749	Waist hip ratio	GIANT	7.6e-06
rs2815749	Weight in males	GIANT	6e-09
rs2815749	Weight	GIANT	2.77e-11
rs2815749	Body mass index	Speliotes EK	7e-11
rs2815749	Body fat percentage	Lu Y	1.35e-06
rs2815749	Age at menarche	ReproGen	5.7e-07
rs3766823	Years of educational attainment	SSGAC	2.65e-06
rs1596747	Educational attainment years of education	SSGAC	1e-09
rs1596747	Years of educational attainment	SSGAC	4.2e-07
rs1011407	Mean corpuscular hemoglobin	Astle W	7.32e-10
rs1011407	Mean corpuscular volume	Astle W	1.01e-11
rs1011407	Red blood cell count	Astle W	7.25e-07
rs1011407	Years of educational attainment	SSGAC	9.21e-06
rs13107325	Hematocrit	Astle W	5.64e-14
rs13107325	Hemoglobin concentration	Astle W	5.84e-13
rs13107325	Platelet distribution width	Astle W	2.66e-12
rs13107325	Diastolic blood pressure	BPExome	7.94e-11
rs13107325	Systolic blood pressure	BPExome	1.03e-07
rs13107325	log eGFR creatinine in non diabetics	CKDGen	9e-06
rs13107325	Childhood BMI	EGGC	1.19e-08
rs13107325	Allergic disease	Ferreira M	6.65e-06
rs13107325	Body mass index in physically active males	GIANT	4.18e-07
rs13107325	Body mass index in physically active indivdiuals	GIANT	1.46e-09
rs13107325	Body mass index in physically active indivdiuals	GIANT	4.17e-09
rs13107325	Body mass index in females less than or equal to 50 years of age	GIANT	5.7e-07
rs13107325	Body mass index in females	GIANT	2.9e-07
rs13107325	Body mass index in males greater than 50 years of age	GIANT	2.6e-09
rs13107325	Body mass index in males	GIANT	2.72e-09
rs13107325	Body mass index in male non-smokers	GIANT	6.92e-07
rs13107325	Body mass index in non-smokers	GIANT	8.49e-08
rs13107325	Body mass index in non-smokers	GIANT	1.2e-07
rs13107325	Body mass index adjsuted for physical activity in males	GIANT	1.28e-09
rs13107325	Body mass index adjusted for physical activity	GIANT	2e-10
rs13107325	Body mass index adjusted for physical activity	GIANT	3.1e-10
rs13107325	Body mass index adjusted for smoking in males	GIANT	4.06e-09
rs13107325	Body mass index adjusted for smoking	GIANT	8.98e-11
rs13107325	Body mass index adjusted for smoking	GIANT	3.17e-10
rs13107325	Body mass index	Speliotes EK	1.37e-07
rs13107325	Body mass index	GIANT	4.66e-09
rs13107325	Body mass index	GIANT	1.83e-12
rs13107325	Body mass index	GIANT	2.8e-35
rs13107325	Body mass index	GIANT	1.06e-12
rs13107325	Body mass index	GIANT	9.1e-35
rs13107325	Height	GIANT	3.3e-07
rs13107325	Height	GIANT	2e-12
rs13107325	Height	GIANT	3.6e-12
rs13107325	High density lipoprotein	GLGC	1.07e-15
rs13107325	High density lipoprotein	GLGC	7.2e-11
rs13107325	Body mass index	Speliotes EK	1.5e-13
rs13107325	Body mass index	Guo	1.5e-13
rs13107325	Body mass index 25 kgm2	GIANT	6.28e-07
rs13107325	Body mass index 30 kgm2	GIANT	1.65e-06
rs13107325	Diastolic blood pressure	Wain LV	2.11e-11
rs13107325	Diastolic blood pressure	ICBP	2.3e-17
rs13107325	Extreme obesity with early age of onset	Wheeler E	1.5e-213
rs13107325	Gene expression	Speliotes EK	1.36e-16
rs13107325	Gene expression of SLC39A8 in liver	ICBP	5e-23
rs13107325	HDL cholesterol	Kathiresan S	1.19e-06
rs13107325	HDL cholesterol	GLGC	1.7e-11
rs13107325	HDL cholesterol	Waterworth DM	1.6e-08
rs13107325	HDL cholesterol	Speliotes EK	1.2e-06
rs13107325	Hypertension	ICBP	4.9e-07
rs13107325	Mean arterial pressure	Wain LV	1.3e-10
rs13107325	SLC39A8 gene expression in human liver	GLGC	3e-19
rs13107325	Systolic blood pressure	Wain LV	2.16e-10
rs13107325	Systolic blood pressure	ICBP	3.27e-14
rs13107325	Crohns disease	IBDGC	2.4e-08
rs13107325	Diastolic blood pressure	ICBP	7.53e-07
rs13107325	Systolic blood pressure	ICBP	2.57e-07
rs13107325	BMI adjusted for smoking behaviour	GIANT	3e-10
rs13107325	BMI adjusted for smoking behaviour	GIANT	4e-09
rs13107325	BMI in non smokers	GIANT	7e-07
rs13107325	BMI in non smokers	GIANT	1e-07
rs13107325	Blood pressure	Wain LV	1e-10
rs13107325	Body mass index	Speliotes EK	2e-13
rs13107325	Body mass index	GIANT	3e-09
rs13107325	Body mass index	GIANT	3e-07
rs13107325	Body mass index	GIANT	1e-12
rs13107325	Body mass index	GIANT	2e-12
rs13107325	Body mass index	GIANT	5e-10
rs13107325	Body mass index	GIANT	3e-10
rs13107325	Body mass index	GIANT	1e-09
rs13107325	Body mass index	GIANT	2e-10
rs13107325	Body mass index in physically active individuals	GIANT	4e-07
rs13107325	Body mass index in physically active individuals	GIANT	4e-09
rs13107325	Body mass index in physically active individuals	GIANT	1e-09
rs13107325	Body mass index in physically active individuals	GIANT	2e-06
rs13107325	Body mass index joint analysis main effects and physical activity interaction	GIANT	2e-09
rs13107325	Body mass index joint analysis main effects and physical activity interaction	GIANT	2e-10
rs13107325	Body mass index joint analysis main effects and physical activity interaction	GIANT	2e-08
rs13107325	Body mass index joint analysis main effects and physical activity interaction	GIANT	8e-10
rs13107325	Body mass index joint analysis main effects and smoking interaction	GIANT	2e-10
rs13107325	Body mass index joint analysis main effects and smoking interaction	GIANT	1e-08
rs13107325	Childhood body mass index	EGGC	4e-07
rs13107325	Childhood body mass index	EGGC	1e-08
rs13107325	Diastolic blood pressure	ICBP	2e-17
rs13107325	Diastolic blood pressure	Wain LV	1e-13
rs13107325	HDL cholesterol	GLGC	7e-11
rs13107325	HDL cholesterol	GLGC	1e-15
rs13107325	Hypertension	ICBP	5e-07
rs13107325	Intelligence multi trait analysis	Hill WD	3e-18
rs13107325	NT proBNP levels in acute coronary syndrome	Johansson Å	6e-10
rs13107325	Schizophrenia	Goes FS	2e-12
rs13107325	Systolic blood pressure	ICBP	3e-14
rs13107325	Systolic blood pressure	Wain LV	6e-10
rs13107325	Schizophrenia	PGC	1.54e-12
rs13107325	Intelligence	Sniekers S	1.1e-07
rs13107325	Blood pressure	Wain LV	1e-10
rs13107325	Blood pressure	ICBP	2e-17
rs13107325	Blood pressure	ICBP	3e-14
rs13107325	Body mass index	Speliotes EK	2e-13
rs13107325	Cholesterol hdl	GLGC	7e-11
rs13107325	Hypertension	ICBP	5e-07
rs2164300	Years of educational attainment	SSGAC	1.63e-06
rs1510719	Years of educational attainment in females	SSGAC	5.08e-06
rs1510719	Years of educational attainment	SSGAC	6.08e-09
rs11241567	Years of educational attainment in females	SSGAC	4.55e-08
rs11241567	Years of educational attainment	SSGAC	5.51e-06
rs329122	Body mass index	Akiyama M	2.73e-07
rs329122	Platelet distribution width	Astle W	5.3e-07
rs329122	Age first birth	Barban N	1.77e-06
rs329122	Type II diabetes	DIAGRAM	8.3e-06
rs329122	Body mass index adjusted for physical activity	GIANT	9e-06
rs329122	Body mass index	Akiyama M	6e-08
rs329122	Type 2 diabetes	Zhao W	3e-09
rs329122	Type 2 diabetes	Zhao W	6e-06
rs329122	Age at menarche	ReproGen	1e-09
rs329122	Years of educational attainment	SSGAC	7.35e-07
rs205262	Platelet count	Astle W	3.2e-14
rs205262	Plateletcrit	Astle W	1.13e-14
rs205262	Body mass index in physically active indivdiuals	GIANT	2.17e-06
rs205262	Body mass index in physically active indivdiuals	GIANT	3.04e-06
rs205262	Body mass index in females less than or equal to 50 years of age	GIANT	2.9e-06
rs205262	Body mass index in females	GIANT	2.04e-09
rs205262	Body mass index in female non-smokers	GIANT	2.53e-07
rs205262	Body mass index in non-smokers	GIANT	1.85e-09
rs205262	Body mass index in non-smokers	GIANT	6.23e-09
rs205262	Body mass index ajusted for physical activity in females	GIANT	3.54e-07
rs205262	Body mass index adjusted for physical activity	GIANT	5.13e-07
rs205262	Body mass index adjusted for physical activity	GIANT	9.92e-07
rs205262	Body mass index adjusted for smoking in females	GIANT	3e-07
rs205262	Body mass index adjusted for smoking	GIANT	9.78e-10
rs205262	Body mass index adjusted for smoking	GIANT	3.1e-09
rs205262	Body mass index	GIANT	1.75e-10
rs205262	Body mass index	GIANT	2.7e-10
rs205262	Height	GIANT	1.5e-07
rs205262	Hip circumference in females	GIANT	9.6e-07
rs205262	Hip circumference	GIANT	6.1e-09
rs205262	Hip circumference	GIANT	1.8e-08
rs205262	Weight	GIANT	1.55e-06
rs205262	High density lipoprotein	GLGC	3.88e-13
rs205262	High density lipoprotein	GLGC	2.74e-08
rs205262	Total cholesterol	GLGC	9.48e-06
rs205262	HDL cholesterol	GLGC	2.74e-08
rs205262	Coronary artery disease	Howson JMM	1.78e-06
rs205262	BMI adjusted for smoking behaviour	GIANT	3e-09
rs205262	BMI adjusted for smoking behaviour	GIANT	3e-07
rs205262	BMI in non smokers	GIANT	3e-07
rs205262	BMI in non smokers	GIANT	6e-09
rs205262	Body mass index	GIANT	2e-09
rs205262	Body mass index	GIANT	2e-10
rs205262	Body mass index	GIANT	3e-10
rs205262	Body mass index joint analysis main effects and smoking interaction	GIANT	2e-07
rs205262	Body mass index joint analysis main effects and smoking interaction	GIANT	3e-09
rs205262	Coronary artery disease	van der Harst P	2.23e-07
rs9372625	Age first birth	Barban N	4.89e-06
rs9372625	Years of educational attainment in females	SSGAC	2.8e-12
rs9372625	Years of educational attainment in males	SSGAC	2.37e-11
rs9372625	Years of educational attainment	SSGAC	1.39e-20
rs2145318	Hematocrit	Astle W	6.15e-08
rs2145318	Hemoglobin concentration	Astle W	4.96e-17
rs2145318	High light scatter percentage of red cells	Astle W	3.91e-12
rs2145318	High light scatter reticulocyte count	Astle W	2.75e-11
rs2145318	Mean corpuscular hemoglobin	Astle W	5.19e-40
rs2145318	Mean corpuscular hemoglobin concentration	Astle W	5.46e-19
rs2145318	Mean corpuscular volume	Astle W	1.01e-26
rs2145318	Red cell distribution width	Astle W	1.44e-12
rs2145318	Reticulocyte count	Astle W	2.2e-17
rs2145318	Reticulocyte fraction of red cells	Astle W	2.5e-19
rs2145318	Height	GIANT	7.2e-06
rs2145318	Primary sclerosing cholangitis	Ji S	3.79e-11
rs4713692	Platelet count	Astle W	5.49e-12
rs4713692	Plateletcrit	Astle W	8.05e-17
rs4713692	Rheumatoid arthritis	Stahl E	2.31e-07
rs4713692	Rheumatoid arthritis	Okada Y	6.1e-11
rs4713692	Rheumatoid arthritis	Stahl E	2.31e-07
rs6939294	Educational attainment years of education	SSGAC	3e-09
rs6939294	Years of educational attainment	SSGAC	2.02e-07
rs11762636	Age first birth	Barban N	7.93e-06
rs11762636	Years of educational attainment in females	SSGAC	8.76e-06
rs11762636	Years of educational attainment	SSGAC	1.4e-06
rs215614	Nicotine dependence smoking cigarettes per day	Thorgeirsson TE	7.1e-09
rs215614	Smoking behavior	Thorgeirsson TE	2e-07
rs215614	Intelligence	Sniekers S	1.39e-09
rs215614	Smoking	Thorgeirsson TE	2e-07
rs2043539	Coronary artery disease	van der Harst P	8.96e-07
rs2396766	Age first birth	Barban N	2.46e-06
rs2396766	Body mass index in females	GIANT	6.13e-06
rs2396766	Waist circumference in females	GIANT	9.4e-07
rs2396766	Insomnia	Hammerschlag AR	8.97e-07
rs2396766	Years of educational attainment	SSGAC	8.7e-06
rs3793577	Neuroticism	Luciano M	4e-07
rs12357321	Monocyte count	Astle W	8.5e-07
rs12357321	Monocyte percentage of white cells	Astle W	3.32e-06
rs12357321	High grade serous ovarian cancer	Phelan M	7.73e-07
rs12357321	Invasive ovarian cancer	Phelan M	1.11e-07
rs12357321	Serous invasive ovarian cancer	Phelan M	5.54e-07
rs7942368	Endometriosis	Sobalska-Kwapis M	9e-09
rs7942368	Years of educational attainment	SSGAC	6.55e-06
rs2734839	Information processing speed	Ibrahim-Verbaas CA	9e-07
rs2734839	Neuroticism	SSGAC	9.03e-07
rs2734839	Neuroticism	SSGAC	4.81e-07
rs1716171	Lymphocyte count	Astle W	3.16e-08
rs1716171	Lymphocyte percentage of white cells	Astle W	7.02e-13
rs1716171	Neutrophil percentage of white cells	Astle W	3.97e-08
rs1716171	Platelet count	Astle W	2.1e-11
rs1716171	Plateletcrit	Astle W	1.49e-11
rs1716171	Infant head circumference	EGGC	9.88e-06
rs1716171	Allergic disease	Ferreira M	9.22e-06
rs1716171	Height in males	GIANT	1.25e-06
rs1716171	Height	GIANT	4.86e-09
rs1716171	Height	GIANT	2.53e-10
rs1716171	Height	GIANT	7.7e-22
rs1716171	Hip circumference adjusted for BMI	GIANT	2.5e-09
rs1716171	Weight	GIANT	2.4e-06
rs1716171	Height	GIANT	4.86e-09
rs1716171	Infant head circumference	EGGC	9.88e-06
rs1716171	Schizophrenia	PGC	6.88e-08
rs1716171	Age at menopause	ReproGen	1.1e-06
rs1716171	Years of educational attainment in females	SSGAC	1.03e-09
rs1716171	Years of educational attainment in males	SSGAC	7.54e-07
rs1716171	Years of educational attainment	SSGAC	3.18e-14
rs1716171	Asthma	TAGC	5.2e-06
rs773109	Eosinophil count	Astle W	8.58e-13
rs773109	Eosinophil percentage of granulocytes	Astle W	2.55e-10
rs773109	Eosinophil percentage of white cells	Astle W	5.19e-13
rs773109	Neutrophil percentage of granulocytes	Astle W	2.12e-09
rs773109	Sum eosinophil basophil counts	Astle W	8.28e-12
rs773109	Allergic disease	Ferreira M	3.06e-14
rs773109	Alopecia areata	Petukhova L	6.5e-08
rs773109	Years of educational attainment in males	SSGAC	5.17e-06
rs773109	Years of educational attainment	SSGAC	1.41e-09
rs773109	Asthma	TAGC	5.91e-06
rs9517313	Neuroticism	Luciano M	7e-13
rs9517313	Years of educational attainment	SSGAC	4.65e-06
rs957345	Platelet count	Astle W	1.15e-06
rs957345	Plateletcrit	Astle W	1.38e-06
rs957345	Height	GIANT	4.2e-06
rs9940128	Body mass index females	Akiyama M	8.25e-27
rs9940128	Body mass index males	Akiyama M	3.83e-35
rs9940128	Body mass index	Akiyama M	1.85e-59
rs9940128	Type II diabetes	DIAGRAM	2.7e-24
rs9940128	Type II diabetes	DIAGRAM	1.1e-08
rs9940128	Type II diabetes	DIAGRAM	2.6e-22
rs9940128	Type II diabetes	DIAGRAM	1.1e-11
rs9940128	Childhood BMI	EGGC	9.25e-14
rs9940128	Childhood obesity	EGGC	5.89e-13
rs9940128	Body mass index in physically active females	GIANT	7.15e-38
rs9940128	Body mass index in physically active males	GIANT	2.67e-31
rs9940128	Body mass index in physically active indivdiuals	GIANT	0
rs9940128	Body mass index in physically active indivdiuals	GIANT	0
rs9940128	Body mass index in females greater than 50 years of age	GIANT	7.4e-57
rs9940128	Body mass index in females less than or equal to 50 years of age	GIANT	3.3e-46
rs9940128	Body mass index in females	GIANT	1.09e-32
rs9940128	Body mass index in females	GIANT	1.2e-81
rs9940128	Body mass index in physically inactive females	GIANT	3.81e-19
rs9940128	Body mass index in physically inactive males	GIANT	7.99e-14
rs9940128	Body mass index in physically inactive indivdiuals	GIANT	1.81e-30
rs9940128	Body mass index in physically inactive indivdiuals	GIANT	1.32e-29
rs9940128	Body mass index in males greater than 50 years of age	GIANT	4.4e-47
rs9940128	Body mass index in males less than or equal to 50 years of age	GIANT	6e-47
rs9940128	Body mass index in males	GIANT	2.39e-36
rs9940128	Body mass index in males	GIANT	7.57e-87
rs9940128	Body mass index in female non-smokers	GIANT	2.2e-36
rs9940128	Body mass index in male non-smokers	GIANT	5.94e-44
rs9940128	Body mass index in non-smokers	GIANT	4.16e-74
rs9940128	Body mass index in non-smokers	GIANT	5.03e-71
rs9940128	Body mass index in female smokers	GIANT	9.08e-24
rs9940128	Body mass index in male smokers	GIANT	3.89e-19
rs9940128	Body mass index in smokers	GIANT	6.04e-39
rs9940128	Body mass index in smokers	GIANT	9.15e-40
rs9940128	Body mass index tails	GIANT	9.9e-31
rs9940128	Body mass index ajusted for physical activity in females	GIANT	0
rs9940128	Body mass index adjsuted for physical activity in males	GIANT	0
rs9940128	Body mass index adjusted for physical activity	GIANT	0
rs9940128	Body mass index adjusted for physical activity	GIANT	0
rs9940128	Body mass index adjusted for smoking in females	GIANT	1.01e-54
rs9940128	Body mass index adjusted for smoking in males	GIANT	1.21e-60
rs9940128	Body mass index adjusted for smoking	GIANT	4.44e-110
rs9940128	Body mass index adjusted for smoking	GIANT	2.35e-105
rs9940128	Body mass index	Speliotes EK	1.39e-57
rs9940128	Body mass index	GIANT	2.87e-67
rs9940128	Body mass index	GIANT	3.45e-143
rs9940128	Body mass index	GIANT	6.54e-144
rs9940128	Hip circumference in females	GIANT	7.3e-50
rs9940128	Hip circumference in males	GIANT	1.1e-39
rs9940128	Hip circumference	GIANT	6.1e-86
rs9940128	Hip circumference	GIANT	3e-78
rs9940128	Obesity class 1	GIANT	4.7e-61
rs9940128	Obesity class 2	GIANT	1.7e-46
rs9940128	Obesity class 3	GIANT	5.5e-25
rs9940128	Overweight	GIANT	2.3e-46
rs9940128	Waist circumference in females	GIANT	1.1e-21
rs9940128	Waist circumference in females	GIANT	7.4e-55
rs9940128	Waist circumference in males	GIANT	8.42e-24
rs9940128	Waist circumference in males	GIANT	1e-51
rs9940128	Waist circumference	GIANT	4.47e-44
rs9940128	Waist circumference	GIANT	3.3e-99
rs9940128	Waist circumference	GIANT	1.2e-94
rs9940128	Waist hip ratio in females	GIANT	5.54e-07
rs9940128	Waist hip ratio in females	GIANT	9.7e-17
rs9940128	Waist hip ratio in males	GIANT	3.58e-13
rs9940128	Waist hip ratio in males	GIANT	9.6e-22
rs9940128	Waist hip ratio	GIANT	8.39e-18
rs9940128	Waist hip ratio	GIANT	9.5e-38
rs9940128	Waist hip ratio	GIANT	4.1e-36
rs9940128	Weight in females	GIANT	1.02e-26
rs9940128	Weight in males	GIANT	4.46e-26
rs9940128	Weight	GIANT	9.01e-52
rs9940128	High density lipoprotein	GLGC	1.27e-08
rs9940128	High density lipoprotein	GLGC	3.88e-06
rs9940128	Triglycerides	GLGC	2.87e-06
rs9940128	BMI in adolescenceyoung adulthood	Graff M	3.72e-23
rs9940128	Body mass index	Heard Costa NL	1.2e-21
rs9940128	Body mass index	Speliotes EK	1.39e-57
rs9940128	Body mass index	Dorajoo R	7.86e-07
rs9940128	Body mass index	Paternoster L	9.8e-15
rs9940128	Cystatin C in serum	CKDGen	4.8e-06
rs9940128	Extreme obesity with early age of onset	Hinney A	7.72e-07
rs9940128	HDL cholesterol	GLGC	3.88e-06
rs9940128	Hip circumference	Scuteri A	8.5e-08
rs9940128	Obesity body mass index	Paternoster L	1.04e-13
rs9940128	Obesity with early age of onset age 2	EGGC	5.89e-13
rs9940128	Type 2 diabetes combined control dataset	WTCCC	8.5e-10
rs9940128	Waist circumference	Heard Costa NL	3.5e-18
rs9940128	Waist circumference in metabolic syndrome subjects without diabetes	Kristiansson K	1.66e-09
rs9940128	log Leptin	Kilpelainen T	6.24e-07
rs9940128	Body fat percentage	Lu Y	1.32e-25
rs9940128	HbA1c	MAGIC	6e-08
rs9940128	Body mass index	Graff M	4e-23
rs9940128	Metabolic syndrome	Kristiansson K	2e-09
rs9940128	Age at menarche	ReproGen	2.1e-15
rs9940128	Metabolic syndrome x	Kristiansson K	2e-09
rs7206608	Body mass index in physically active females	GIANT	8.77e-06
rs7206608	Body mass index in physically active indivdiuals	GIANT	1.1e-06
rs7206608	Body mass index in physically active indivdiuals	GIANT	3.18e-07
rs7206608	Body mass index adjusted for smoking	GIANT	6.86e-06
rs7206608	Body mass index adjusted for smoking	GIANT	8.42e-06
rs12967855	Years of educational attainment in females	SSGAC	7.27e-06
rs12967855	Years of educational attainment in males	SSGAC	4.78e-07
rs12967855	Years of educational attainment	SSGAC	1.41e-10
rs12967855	Neuroticism	SSGAC	9.34e-09
rs12967855	Neuroticism	SSGAC	1.45e-09
rs1431196	Cognitive ability	Lam M	4e-07
rs1431196	Cognitive ability multi trait analysis	Lam M	6e-11
rs1431196	Depressive symptoms	SSGAC	1.9e-07
rs1431196	Years of educational attainment	SSGAC	1.33e-07
rs1431196	Neuroticism	SSGAC	2.31e-06
rs7241572	Schizophrenia	PGC	4.71e-06
rs9636202	Body mass index in males	GIANT	8.14e-07
rs9636202	Body mass index adjusted for smoking	GIANT	6.53e-06
rs9636202	Body mass index	GIANT	1.12e-07
rs9636202	Body mass index	GIANT	1.43e-08
rs9636202	Waist circumference	GIANT	3.1e-07
rs9636202	Waist circumference	GIANT	1.1e-07
rs9636202	Waist hip ratio	GIANT	2.9e-06
rs9636202	Waist hip ratio	GIANT	7.3e-07
rs9636202	Life satisfaction	SSGAC	7e-06
rs9636202	Coronary artery disease	van der Harst P	4e-06
rs9636202	Coronary artery disease	van der Harst P	1.63e-07
rs2023878	Granulocyte percentage of myeloid white cells	Astle W	8.99e-06
rs2023878	Age at menarche	ReproGen	2.1e-06

## Sheet: Table S4
Supplementary Table S4. Phenoscanner results for associations of the IPF instruments (IPF->GERD MR) with any trait.
SNP	Trait	Studies	p-value
rs9860874	Eosinophil count	Astle W	3.61e-12
rs9860874	Eosinophil percentage of granulocytes	Astle W	9.51e-15
rs9860874	Eosinophil percentage of white cells	Astle W	9.9e-15
rs9860874	Neutrophil percentage of granulocytes	Astle W	1.13e-13
rs9860874	Sum eosinophil basophil counts	Astle W	1.74e-10
rs9860874	Fibrotic idiopathic interstitial pneumonias pulmonary fibrosis	Fingerlin TE	2.02e-09
rs7725218	Eosinophil percentage of granulocytes	Astle W	3.56e-06
rs7725218	Granulocyte count	Astle W	2.42e-12
rs7725218	Granulocyte percentage of myeloid white cells	Astle W	7.67e-06
rs7725218	Mean corpuscular hemoglobin	Astle W	2.56e-30
rs7725218	Mean corpuscular volume	Astle W	3.03e-34
rs7725218	Myeloid white cell count	Astle W	4.27e-12
rs7725218	Neutrophil count	Astle W	2.41e-13
rs7725218	Neutrophil percentage of granulocytes	Astle W	1.55e-06
rs7725218	Neutrophil percentage of white cells	Astle W	4.51e-06
rs7725218	Platelet count	Astle W	2.11e-18
rs7725218	Platelet distribution width	Astle W	6.18e-08
rs7725218	Plateletcrit	Astle W	2.09e-35
rs7725218	Red blood cell count	Astle W	4.92e-24
rs7725218	Sum basophil neutrophil counts	Astle W	4.88e-13
rs7725218	Sum neutrophil eosinophil counts	Astle W	1.41e-12
rs7725218	White blood cell count	Astle W	1.5e-12
rs7725218	Cancer pleiotropy	Fehringer G	2e-10
rs7725218	Prostate cancer	Berndt SI	3e-11
rs7725218	Serous boarderline ovarian cancer	Phelan M	2.88e-15
rs7725218	High grade serous ovarian cancer	Phelan M	4.4e-12
rs7725218	Invasive ovarian cancer	Phelan M	1.76e-11
rs7725218	Low grade and borderline serous ovarian cancer	Phelan M	7.26e-17
rs7725218	Serous invasive ovarian cancer	Phelan M	1.49e-13
rs2076295	Fibrotic idiopathic interstitial pneumonias pulmonary fibrosis	Fingerlin TE	1.08e-19
rs2076295	Chronic obstructive pulmonary disease	Hobbs BD	4e-09
rs2076295	Idiopathic pulmonary fibrosis	Allen RJ	8e-28
rs2076295	Interstitial lung disease	Fingerlin TE	1e-19
rs7799807	Bipolar disorder	Hou L	1.03e-07
rs7799807	Schizophrenia	PGC	6.77e-06
rs4727443	Mean corpuscular hemoglobin	Astle W	2.31e-06
rs4727443	Platelet count	Astle W	5.58e-06
rs4727443	Red cell distribution width	Astle W	2.15e-06
rs4727443	Fibrotic idiopathic interstitial pneumonias pulmonary fibrosis	Fingerlin TE	4.99e-10
rs4727443	Interstitial lung disease	Fingerlin TE	1e-08
rs35705950	Fibrotic idiopathic interstitial pneumonias pulmonary fibrosis	Fingerlin TE	7.21e-95
rs35705950	Idiopathic pulmonary fibrosis	Noth I	2e-50
rs35705950	Idiopathic pulmonary fibrosis	Allen RJ	1e-66
rs1278769	Red cell distribution width	Astle W	3.81e-08
rs1278769	Fibrotic idiopathic interstitial pneumonias pulmonary fibrosis	Fingerlin TE	6.72e-09
rs1278769	HbA1c	MAGIC	2.92e-06
rs1278769	Interstitial lung disease	Fingerlin TE	7e-09
rs11073517	Platelet distribution width	Astle W	2.89e-06
rs11073517	Height	GIANT	8.9e-07
rs2077551	Eosinophil count	Astle W	1.23e-15
rs2077551	Eosinophil percentage of granulocytes	Astle W	8.42e-23
rs2077551	Eosinophil percentage of white cells	Astle W	7.64e-21
rs2077551	Granulocyte count	Astle W	6.23e-07
rs2077551	Hematocrit	Astle W	3.71e-24
rs2077551	Hemoglobin concentration	Astle W	3.69e-22
rs2077551	High light scatter percentage of red cells	Astle W	1.9e-08
rs2077551	High light scatter reticulocyte count	Astle W	1.54e-13
rs2077551	Lymphocyte percentage of white cells	Astle W	5.73e-12
rs2077551	Mean corpuscular hemoglobin	Astle W	9.51e-08
rs2077551	Mean corpuscular volume	Astle W	1.16e-08
rs2077551	Mean platelet volume	Astle W	1.45e-09
rs2077551	Monocyte count	Astle W	1.5e-06
rs2077551	Myeloid white cell count	Astle W	3.39e-07
rs2077551	Neutrophil count	Astle W	3.62e-09
rs2077551	Neutrophil percentage of granulocytes	Astle W	2.61e-22
rs2077551	Neutrophil percentage of white cells	Astle W	8.92e-14
rs2077551	Red blood cell count	Astle W	5.35e-33
rs2077551	Red cell distribution width	Astle W	1.9e-26
rs2077551	Reticulocyte count	Astle W	3.05e-15
rs2077551	Reticulocyte fraction of red cells	Astle W	7.37e-08
rs2077551	Sum basophil neutrophil counts	Astle W	3.47e-09
rs2077551	Sum eosinophil basophil counts	Astle W	1.26e-13
rs2077551	Sum neutrophil eosinophil counts	Astle W	7.15e-07
rs2077551	Lumbar spine bone mineral density	GEFOS	1.83e-06
rs2077551	High grade serous ovarian cancer	Phelan M	1.46e-11
rs2077551	Invasive ovarian cancer	Phelan M	1.27e-12
rs2077551	Serous invasive ovarian cancer	Phelan M	1.32e-10
rs2077551	IgG digalactosylation	Shen X	1.98e-06
rs2077551	IgG galactosylation	Shen X	8.81e-06
rs2077551	IgG N-glycosylation	Shen X	8.12e-06
rs12610495	Fibrotic idiopathic interstitial pneumonias pulmonary fibrosis	Fingerlin TE	1.68e-12
rs12610495	Interstitial lung disease	Fingerlin TE	2e-12
rs6010995	mDC:%32+; mDC subset (CD32+)	Roederer M	5.55e-06
